# Supplementary material for: Acoustofluidic Measurements on Polymer-Coated Microbubbles: Primary and Secondary Bjerknes Forces
Source: Micromachines (Basel). 2018 Aug 15;9(8):404. doi: 10.3390/mi9080404 (PMC6187510; doi:10.3390/mi9080404)
Supplement: Supplementary file 1 [file micromachines-09-00404-s001.zip]

Archive with 4 entries (3 files):
- supplementary movies/
- supplementary movies/Video S1.m4v
- supplementary movies/Video S2.m4v
- supplementary movies/video S3.m4v
